# Supplementary material for: Mechanically Enhanced Detoxification of Chemical Warfare Agent Simulants by a Two-Dimensional Piezoresponsive Metal–Organic Framework
Source: Nanomaterials (Basel). 2024 Mar 22;14(7):559. doi: 10.3390/nano14070559 (PMC11013765; doi:10.3390/nano14070559)
Supplement: Supplementary file 1 [file nanomaterials-14-00559-s001.zip]

Archive with 1 entries (1 files):
- nanomaterials-2884677-supplementary.pdf
